# Supplementary material for: Validity of an AI-Assisted Dietary Recording Application for Family-Based Nutritional Management in Young Patients with Anorexia Nervosa
Source: Nutrients. 2026 Feb 23;18(4):708. doi: 10.3390/nu18040708 (PMC12942889; doi:10.3390/nu18040708)
Supplement: Supplementary file 1 [file nutrients-18-00708-s001.zip]

Archive with 2 entries (2 files):
- Supplementary_File_Figure_S1.pdf
- Supplementary_File_Figure_S2.pdf
